# Supplementary material for: Phenotypic and Genotype Patterns of Antimicrobial Resistance in Non-Human Primates: An Overlooked “One Health” Concern
Source: Antibiotics (Basel). 2025 Sep 30;14(10):985. doi: 10.3390/antibiotics14100985 (PMC12561749; doi:10.3390/antibiotics14100985)
Supplement: Supplementary file 1 [file antibiotics-14-00985-s001.zip]

Archive with 1 entries (1 files):
- antibiotics-3867829-supplementary.XLSX
