# Supplementary material for: Phenotypic and Genotype Patterns of Antimicrobial Resistance in Non-Human Primates: An Overlooked “One Health” Concern
Source: Antibiotics (Basel). 2025 Sep 30;14(10):985. doi: 10.3390/antibiotics14100985 (PMC12561749; doi:10.3390/antibiotics14100985)
Supplement: Supplementary file 1 [file antibiotics-14-00985-s001.zip › antibiotics-3867829-supplementary.XLSX]

## Sheet: Hoja1
Search tool	Query		Results
PubMed	((((Antibiotic resistance[Title/Abstract]) OR (Antimicrobial resistance[Title/Abstract])) OR (Resistance genes[Title/Abstract])) OR (bacterial[Title/Abstract])) AND ("Non-human primates"[Title/Abstract] OR Primate*[Title/Abstract]))		597
Web of Science Core Collection	TS=((Antibiotic resistance OR Antimicrobial resistance OR Resistance genes OR bacteria) AND ("Non-human primates" OR Primate*))		798
Scopus	TITLE-ABS-KEY(("Antibiotic resistance" OR "Antimicrobial resistance" OR "Resistance genes" OR bacterial) AND ("Non-human primates" OR Primate*)) AND ( LIMIT-TO ( DOCTYPE,"ar" ))		953
Science Direct	("Antibiotic resistance" OR "Antimicrobial resistance" OR "Resistance genes" ) AND ("Non human primates")		519
Springer Link	(("Antibiotic resistance" OR "Antimicrobial resistance" OR "Resistance genes" ) AND ("Non-human primates" OR Primate*))		534
